# Supplementary material for: Triplet-Energy Quenching Functions of Antioxidant Molecules
Source: Antioxidants (Basel). 2022 Feb 11;11(2):357. doi: 10.3390/antiox11020357 (PMC8868474; doi:10.3390/antiox11020357)
Supplement: Supplementary file 1 [file antioxidants-11-00357-s001.zip]

Archive with 2 entries (2 files):
- antioxidants-1520830-supplementary data.pdf
- antioxidants-1520830-supplementary methods.pdf
